# Supplementary material for: Clinical features and seasonality of parechovirus infection in an Asian subtropical city, Hong Kong
Source: PLoS One. 2017 Sep 8;12(9):e0184533. doi: 10.1371/journal.pone.0184533 (PMC5590978; doi:10.1371/journal.pone.0184533)
Supplement: S1 Table — (XLSX) [file pone.0184533.s001.xlsx]

## Sheet: Sheet1
S1 Table. List of 88 children with parechovirus detected from clinical specimens
						Disease association with parechovirus4
Case No.	Sex	Age1	Specimen positive for parechovirus	Type2	Major presentation3	GE	Resp	Rash	Neuro/ Sepsis-like	Uncertain (overall)	Other pathogens detected5
1	M	11	Stool, NPA	HPeV1	Bronchiolitis	(No GE symptoms)	Uncertain			Y	Respiratory syncytial virus
2	M	20	NPA	HPeV1	No specific symptoms6					Y	No
3	M	16	Stool	HPeV5	GE + Resp	Probable	Uncertain*				Enterovirus (stool)
4	F	7	Stool	HPeV1	GE	Uncertain				Y	Nontyphoidal Salmonella spp.
5	F	10	Stool, NPA, blood	HPeV1	GE	Uncertain	(No Resp symptoms)			Y	Norovirus
6	M	25	Stool, NPA	HPeV1	GE	Uncertain	(No Resp symptoms)			Y	Adenovirus (stool)
7	M	32	Stool	HPeV1	GE + Resp	Probable	Uncertain*				No
8	M	16	NPA	HPeV1	Bronchiolitis		Uncertain			Y	Enterovirus/rhinovirus
9	M	7	Stool	HPeV1	GE + Resp	Probable	Uncertain*				Influenza A
10	M	10	NPA	HPeV1	Wheeze		Uncertain			Y	Enterovirus/rhinovirus
11	F	12	Stool	HPeV1	GE	Uncertain				Y	Rotavirus
12	M	10	Stool	HPeV1	GE + Resp	Probable	Uncertain*				Adenovirus, enterovirus/rhinovirus
13	M	5	NPA	HPeV1	Resp		Probable				No
14	F	10	NPA	HPeV1	Resp		Probable				No
15	M	26	NPA	HPeV1	Bronchiolitis		Uncertain			Y	Respiratory syncytial virus
16	M	19	Stool	HPeV1	GE + Rash	Uncertain		Probable			Enterovirus/rhinovirus, nontyphoidal Salmonella spp.
17	M	12	Stool	HPeV1	GE	Probable					No
18	M	30	NPA	HPeV1	Resp		Probable				No
19	M	4	Stool	NA	Resp		Uncertain*			Y	Adenovirus (stool)
20	M	22	Stool	HPeV1	GE + Neuro	Uncertain			Suspected		Nontyphoidal Salmonella spp.
21	F	21	Stool	HPeV6	GE	Uncertain				Y	Campylobacter jejuni
22	F	14	NPA	HPeV1	Resp		Uncertain			Y	Enterovirus/rhinovirus
23	M	11	NPA	HPeV1	Bronchiolitis		Uncertain			Y	Enterovirus/rhinovirus
24	M	7	Stool	HPeV4	GE + Resp + Rash	Probable	Uncertain*	Probable			No
25	F	9	Stool	HPeV1	GE	Probable					Escherichia coli (urine)
26	M	21	NPA	HPeV1	Resp + Neuro		Uncertain		Suspected		Enterovirus/rhinovirus
27	F	9	Stool	HPeV1	GE + Resp + Rash	Probable	Uncertain*	Probable			No
28	M	5	Stool	HPeV1	GE	Probable					Influenza A
29	F	8	NPA	HPeV1	Bronchiolitis		Uncertain			Y	Enterovirus/rhinovirus
30	F	10	NPA	NA	Resp		Uncertain			Y	Adenovirus
31	F	28	Stool, NPA	HPeV1	GE + Resp	Uncertain	Probable				Nontyphoidal Salmonella spp.
32	F	18	Stool	HPeV1	GE	Uncertain				Y	Rotavirus
33	F	35	Stool	HPeV1	GE	Uncertain				Y	Rotavirus, enterovirus/rhinovirus
34	F	19	Stool	HPeV1	GE + Resp + Rash	Probable	Uncertain*	Uncertain			Parainfluenza virus-1, human herpes virus 6
35	M	7	Stool	HPeV1	GE	Probable					No
36	F	6 days	NPA	HPeV3	Sepsis-like		(No Resp symptoms)		Probable		No
37	M	12	Rectal swab	HPeV1	GE + Resp	Probable	Uncertain*				Enterovirus/rhinovirus, Coxsackievirus A10 (rectal swab)
38	F	6	Stool	HPeV6	GE	Probable					No
39	M	15	Stool	HPeV1	GE	Probable					No
40	M	13	Stool, NPA	HPeV1	GE + Resp	Probable	Probable				No
41	M	8	Stool	HPeV1	GE	Uncertain				Y	Campylobacter jejuni
42	M	21	Stool	HPeV1	GE	Uncertain				Y	Nontyphoidal Salmonella spp.
43	M	6	Stool	HPeV4	GE + Resp + Rash	Uncertain	Uncertain*	Probable			Enterovirus/rhinovirus, nontyphoidal Salmonella spp.
44	M	17	Stool	HPeV1	GE + Resp	Uncertain	Uncertain*			Y	Enterovirus/rhinovirus, Salmonella enteritidis
45	M	7	Stool, NPA	HPeV1	Resp	(No GE symptoms)	Uncertain			Y	Adenovirus, Parainfluenza virus-4, nontyphoidal Salmonella spp.
46	F	11	Stool	HPeV1	GE	Probable					No
47	F	33	Stool, NPA	HPeV1	GE + Resp	Probable	Uncertain				Parainfluenza virus-2
48	F	16 days	Stool	HPeV1	Urinary tract infection					Y	Klebsiella and enterococci (urine)
49	M	10	Stool	HPeV1	GE + Resp + Rash	Probable	Uncertain*	Probable			No
50	M	16	Stool	NA	GE + Rash	Probable		Probable			No
51	F	3	Stool	HPeV1	GE + Bronchiolitis + Rash	Probable	Uncertain*	Probable			Respiratory syncytial virus
52	M	10	Stool	HPeV1	GE	Uncertain				Y	Escherichia coli (urine), enterovirus/rhinovirus, norovirus
53	F	19	Stool, NPA	HPeV4^	Resp	(No GE symptoms)	Probable				No
54	M	30	Stool	HPeV1	GE	Probable					Escherichia coli (urine)
55	M	12	Stool	HPeV1	GE	Probable					No
56	F	9	Stool	HPeV4	GE	Uncertain				Y	Norovirus
57	M	20	Stool, blood	HPeV4	Resp + Rash		Uncertain*	Uncertain		Y	Human herpes virus 6
58	M	11	Stool, NPA	HPeV1	Resp + Rash	(No GE symptoms)	Probable	Uncertain			Human herpes virus 6
59	F	13	Stool, NPA	HPeV1^	GE + Resp	Probable	Probable				No
60	F	21	NPA	NA	Resp		Uncertain			Y	Enterovirus/rhinovirus
61	M	26	NPA	HPeV1	Resp + Neuro		Uncertain		Suspected		Enterovirus/rhinovirus
62	M	17	Stool, NPA	HPeV1	GE + Resp	Probable	Uncertain				Respiratory syncytial virus
63	F	5	Stool	HPeV1	GE + Resp	Probable	Uncertain*				Enterovirus/rhinovirus, enterovirus (stool)
64	F	7	Stool	HPeV3	GE	Probable					No
65	F	22	Stool	HPeV1	GE	Uncertain				Y	Norovirus
66	F	18	Stool, NPA	HPeV1	GE + Resp	Uncertain	Probable				Campylobacter jejuni
67	F	20	Rectal swab	HPeV4	Rash			Uncertain		Y	Staphylococcus aureus (skin)
68	M	8	Stool	HPeV4	GE + Croup + Pneumonia + Rash	Probable	Uncertain*	Probable			No
69	F	10	Stool	HPeV1	GE	Uncertain				Y	Rotavirus
70	F	34	Stool	HPeV4	GE	Uncertain				Y	Norovirus
71	F	6	Stool	HPeV1	GE	Uncertain				Y	Norovirus
72	F	34	Stool	HPeV1	GE	Uncertain				Y	Enterovirus/rhinovirus, norovirus
73	M	30	Stool	HPeV1	GE + Neuro	Uncertain			Suspected		Enterovirus/rhinovirus, norovirus
74	M	9	Stool	HPeV1	GE	Uncertain				Y	Norovirus
75	F	17	Stool	HPeV1	GE + Resp	Uncertain	Uncertain*			Y	Norovirus, nontyphoidal Salmonella spp.
76	F	7	Stool	HPeV4	GE + Resp + Rash	Uncertain	Uncertain*	Probable			Enterovirus/rhinovirus, norovirus
77	F	7	Stool, NPA	HPeV1^	GE + Rash	Uncertain	(No Resp symptoms)	Probable			Norovirus
78	M	24	Stool	HPeV1	GE + Resp + Neuro	Uncertain	Uncertain*		Suspected		Enterovirus/rhinovirus, norovirus
79	F	8	Stool	HPeV4	GE	Uncertain				Y	Rotavirus, norovirus
80	M	30	NPA	NA	Resp		Uncertain			Y	Enterovirus/rhinovirus
81	M	16	NPA	HPeV1	GE + Bronchiolitis + Rash	Uncertain#	Probable	Probable			No
82	M	11	NPA	HPeV1	GE + Resp	Uncertain*	Uncertain			Y	Adenovirus, enterovirus/rhinovirus
83	M	6	NPA	HPeV1	Resp		Uncertain			Y	Enterovirus/rhinovirus
84	F	34	NPA	NA	Resp + Neuro		Uncertain		Suspected		Parainfluenza virus-3
85	M	30	NPA	NA	Resp		Uncertain			Y	Influenza A
86	M	22 days	NPA	NA	Resp		Probable				No
87	F	10	Stool, NPA	HPeV1	Resp + Rash	(No GE symptoms)	Uncertain	Probable			Parainfluenza virus-1
88	M	9	Stool	HPeV1	GE	Uncertain				Y	Rotavirus, norovirus
1 Age in months unless indicated otherwise.
2 NA, typing result not available because of insufficient DNA quality for sequencing
3 GE, acute gastroenteritis; Resp, acute respiratory illnesses without evidence of lower respiratory tract involvement; Neuro, neurological involvement either convulsion or pallid attack.
4 Cases without coinfecting pathogen that could have accounted for the illness were considered as having a “probable” disease association with parechovirus.
Six children with convulsion / pallid attack and were coinfected with pathogen not typically associated with neurological manifestation were considered as having a “suspected” disease association with parechovirus.
“Uncertain” disease association referred to children coinfected with pathogen(s) that typically associate with the presenting illness.
5 Enterovirus/rhinovirus refers to positive result from PCR performed on respiratory samples, which does not differentiate between enterovirus and rhinovirus. Adenovirus was from respiratory samples unless indicated otherwise. Source of specimen is indicated by ( ) when necessary.
6 Admitted for traffic accident, no symptoms specific for any major system were observed
^ Typing was successful for stool but not NPA
# Assigned as "uncertain" due to no stool sample collected
* Assigned as "uncertain" due to stool / NPA sample tested negative for parechovirus
